# Supplementary material for: Gene flow and population structure in the Mexican blind cavefish complex (Astyanax mexicanus)
Source: BMC Evol Biol. 2012 Jan 23;12:9. doi: 10.1186/1471-2148-12-9 (PMC3282648; doi:10.1186/1471-2148-12-9)
Supplement: Additional file 1 — Summary statistics for 26 microsatellite loci of Astyanax mexicanus populations. Table summarizing the microsatellite data. Mean sample size over all loci (n); Ap is the mean number of alleles per locus, expected (He) and observed (Ho) heterozygosity, FIS. Bold FISvalues are estimates significantly different from zero after Bonferroni correction. [file 1471-2148-12-9-S1.XLS]

## Sheet: Additional file 1
	A13_e5	A13_e5	Hc_5	H_c5	V_f9	V_f9	Ra_8	R_a8	X_a3	X_a3	I_b1	I_b1	A13_f8	A13_f8	A14_d12	A14_d12	A19_c8	A19_c8	A14_d8	A14_d8	M_f4	M_f4	V_f3	V_f3	A7_c5	A7_c5	A5_f9	A5_f9	A2_a7	A2_a7	a4_g11	a4_g11	a6_f1	a6_f1	w_d11	w_d11	a12_f10	a12_f10	L_b9	L_b9	w_c12	w_c12	a6_h6	a6_h6	w_f6	w_f6	A10_b5	A10_b5	v_c10
Total	220	0.002639	150	0.027957	290	0.003125	136	0.008734	202	0.001055	224	0.001282	104	0.001116	262	0.013917	200	0.005714	126	0.001104	258	0.024528	202	0.000938	194	0.000963	208	0.002773	102	0.001845	174	0.002079	248	0.001089	174	0.052743	98	0.001012	184	0.001012	182	0.002028	104	0.002083	292	0.001961	268	0.011828	250
	222	0.003958	154	0.001075	294	0.001563	140	0.029476	204	0.003165	236	0.001282	108	0.002232	266	0.001988	206	0.001429	128	0.001104	260	0.226415	206	0.000938	216	0.00578	210	0.000924	112	0.000923	178	0.00104	250	0.001089	176	0.00211	100	0.001012	186	0.004049	184	0.003043	106	0.008333	294	0.001961	270	0.01828	252
	224	0.001319	168	0.001075	296	0.092188	144	0.001092	206	0.001055	300	0.001282	118	0.001116	268	0.021869	210	0.087143	130	0.014349	262	0.011321	208	0.001876	218	0.027938	214	0.005545	114	0.000923	180	0.016632	254	0.001089	180	0.00211	104	0.048583	194	0.002024	190	0.003043	112	0.002083	296	0.00098	272	0.246237	254
	228	0.001319	172	0.147312	298	0.114062	146	0.05786	212	0.001055	304	0.001282	122	0.007812	270	0.34493	212	0.111429	132	0.016556	264	0.267925	210	0.00469	220	0.024085	216	0.238447	116	0.006458	182	0.094595	256	0.019608	182	0.008439	106	0.027328	198	0.001012	192	0.020284	114	0.013542	298	0.013725	274	0.015054	256
	230	0.001319	174	0.152688	300	0.028125	148	0.045852	214	0.026371	314	0.002564	124	0.006696	272	0.00497	216	0.005714	134	0.019868	266	0.056604	212	0.002814	222	0.023121	218	0.02403	118	0.016605	184	0.034304	258	0.010893	184	0.139241	108	0.005061	202	0.005061	194	0.102434	116	0.003125	300	0.027451	276	0.297849	258
	250	0.002639	176	0.102151	302	0.0125	150	0.600437	216	0.012658	322	0.001282	126	0.015625	274	0.020875	218	0.051429	136	0.009934	268	0.011321	214	0.003752	224	0.026012	220	0.294824	120	0.001845	186	0.037422	260	0.050109	186	0.043249	112	0.004049	204	0.003036	196	0.007099	118	0.003125	302	0.129412	278	0.183871	260
	252	0.013193	178	0.206452	304	0.079687	152	0.034934	218	0.0327	324	0.157692	128	0.044643	276	0.414513	220	0.162857	138	0.004415	270	0.149057	216	0.023452	226	0.00578	222	0.273567	122	0.016605	188	0.222453	262	0.006536	188	0.021097	120	0.003036	206	0.008097	198	0.045639	120	0.036458	304	0.193137	280	0.070968	262
	254	0.022427	180	0.177419	306	0.095312	154	0.058952	220	0.265823	326	0.215385	130	0.178571	278	0.039761	222	0.118571	140	0.027594	272	0.011321	218	0.029081	228	0.000963	224	0.007394	124	0.073801	190	0.143451	264	0.009804	190	0.053797	122	0.015182	208	0.011134	200	0.052738	122	0.045833	306	0.093137	282	0.029032	264
	262	0.353562	182	0.041935	308	0.34375	156	0.134279	222	0.074895	328	0.148718	132	0.209821	280	0.011928	224	0.131429	142	0.039735	274	0.039623	220	0.096623	230	0.001927	226	0.042514	126	0.156827	192	0.028067	266	0.001089	192	0.072785	124	0.219636	216	0.008097	202	0.072008	124	0.096875	308	0.103922	284	0.013978	266
	264	0.060686	184	0.039785	310	0.192188	158	0.004367	224	0.200422	330	0.188462	134	0.039062	282	0.010934	226	0.112857	144	0.160044	276	0.081132	222	0.124765	232	0.020231	228	0.063771	128	0.154059	194	0.307692	268	0.001089	194	0.142405	126	0.008097	218	0.006073	204	0.049696	126	0.128125	310	0.167647	286	0.073118	272
	266	0.10686	186	0.029032	312	0.032813	160	0.003275	226	0.171941	332	0.158974	136	0.02567	284	0.040755	228	0.034286	146	0.186534	278	0.086792	224	0.181989	234	0.045279	230	0.025878	130	0.101476	196	0.071726	270	0.001089	196	0.090717	128	0.008097	232	0.001012	206	0.111562	128	0.073958	312	0.131373	288	0.022581	276
	268	0.075198	188	0.029032	314	0.004687	166	0.002183	228	0.109705	334	0.057692	138	0.047991	286	0.00994	230	0.038571	148	0.107064	280	0.011321	226	0.206379	236	0.17341	232	0.000924	132	0.046125	198	0.005198	272	0.003268	198	0.095992	130	0.016194	234	0.137652	208	0.10142	130	0.028125	314	0.065686	290	0.017204	302
	270	0.039578	190	0.021505			170	0.003275	230	0.058017	336	0.015385	140	0.092634	288	0.00994	232	0.027143	150	0.060706	282	0.011321	228	0.117261	238	0.039499	236	0.014787	134	0.052583	200	0.018711	274	0.001089	200	0.042194	132	0.318826	236	0.297571	212	0.001014	132	0.085417	316	0.043137			304
	272	0.091029	192	0.005376			174	0.003275	232	0.021097	338	0.017949	142	0.081473	290	0.002982	234	0.015714	152	0.153422	284	0.007547	230	0.096623	240	0.019268	240	0.000924	136	0.021218	202	0.006237	276	0.019608	202	0.063291	134	0.007085	238	0.195344	214	0.007099	134	0.080208	318	0.016667
	274	0.085752	194	0.004301			176	0.008734	234	0.015823	340	0.030769	144	0.030134	298	0.008946	236	0.02	154	0.002208	286	0.001887	232	0.062852	242	0.028902	248	0.000924	138	0.01476	204	0.002079	282	0.063181	204	0.037975	136	0.009109	240	0.038462	216	0.330629	136	0.055208	320	0.002941
	276	0.039578	196	0.006452			178	0.002183	236	0.003165			146	0.045759	302	0.016899	238	0.01	156	0.057395	288	0.001887	234	0.00469	244	0.031792	250	0.000924	140	0.03321	206	0.00104	284	0.181917	206	0.024262	138	0.034413	242	0.018219	218	0.078093	138	0.042708	322	0.004902
	278	0.009235	198	0.003226			180	0.001092	238	0.001055			148	0.029018	304	0.011928	240	0.004286	158	0.030905			236	0.002814	246	0.039499	262	0.001848	142	0.020295	208	0.00104	286	0.374728	208	0.024262	140	0.077935	246	0.064777	222	0.002028	140	0.108333	328	0.001961
	280	0.05277	200	0.003226									150	0.002232	306	0.012922	242	0.018571	160	0.041943			238	0.000938	248	0.040462			144	0.015683	210	0.004158	288	0.098039	210	0.025316	142	0.075911	248	0.080972	224	0.004057	142	0.019792
	282	0.003958											152	0.00558			244	0.011429	162	0.038631			242	0.014071	250	0.010597			146	0.024908	216	0.00104	290	0.090414	212	0.025316	144	0.030364	250	0.016194	226	0.001014	144	0.021875
	284	0.002639											154	0.018973			246	0.007143	164	0.018764			244	0.0197	252	0.026975			148	0.02214	220	0.00104	292	0.009804	214	0.012658	146	0.038462	252	0.090081	232	0.004057	146	0.016667
	286	0.003958											156	0.002232			248	0.024286	166	0.004415			246	0.002814	254	0.209056			150	0.015683			294	0.04793	216	0.013713	148	0.031377	254	0.003036	234	0.001014	148	0.023958
	288	0.009235											158	0.051339					168	0.001104			248	0.000938	256	0.00289			152	0.012915			296	0.003268	218	0.006329	150	0.001012	256	0.007085			150	0.020833
	290	0.011873											160	0.004464					170	0.002208					258	0.016378			154	0.01476			298	0.001089			152	0.003036					152	0.010417
	294	0.003958											162	0.007812											260	0.012524			156	0.00738			300	0.002179			154	0.005061					154	0.0125
	298	0.001319											164	0.014509											262	0.025048			158	0.010148							156	0.005061					156	0.015625
													166	0.007812											264	0.017341			160	0.107934							158	0.002024					158	0.005208
													168	0.007812											266	0.04817			162	0.009225							160	0.002024					160	0.013542
													170	0.008929											268	0.030829			164	0.004613							162	0.001012					162	0.008333
													172	0.007812											270	0.011561			166	0.002768													164	0.008333
													178	0.001116											272	0.00578			168	0.006458													166	0.009375
																									274	0.004817			170	0.001845
																									276	0.00578			172	0.002768
																									278	0.003854			174	0.002768
																									280	0.000963			176	0.001845
																									282	0.001927			178	0.004613
																									284	0.001927			180	0.011993
																									286	0.001927
																									288	0.000963
																									290	0.001927
																									292	0.003854
El Abra	222	0.007463	150	0.011364	306	0.029412	140	0.013333	202	0.005556	324	0.085938	126	0.005263	270	0.505155	200	0.052632	130	0.044304	258	0.008475	208	0.011111	218	0.005747	216	0.021053	116	0.036842	180	0.005747	256	0.047619	174	0.012346	108	0.011905	184	0.005952	194	0.053571	106	0.033784	302	0.160714	272	0.006667	256
	224	0.007463	172	0.477273	308	0.852941	146	0.006667	214	0.011111	326	0.09375	128	0.015789	272	0.005155	210	0.013158	132	0.025316	260	0.008475	210	0.005556	234	0.212644	218	0.005263	118	0.089474	182	0.04023	258	0.02381	184	0.185185	120	0.005952	186	0.02381	202	0.071429	112	0.006757	304	0.202381	276	0.026667	258
	262	0.395522	174	0.477273	310	0.117647	148	0.013333	216	0.011111	328	0.132812	130	0.1	274	0.005155	212	0.039474	140	0.082278	262	0.008475	212	0.011111	236	0.454023	220	0.5	120	0.005263	184	0.034483	282	0.089286	186	0.012346	124	0.02381	194	0.005952	204	0.047619	114	0.054054	306	0.125	278	0.94	260
	266	0.007463	178	0.005682			150	0.966667	218	0.011111	330	0.21875	132	0.184211	276	0.453608	218	0.013158	142	0.06962	264	0.474576	214	0.005556	238	0.051724	222	0.410526	122	0.031579	188	0.557471	284	0.02381	188	0.012346	130	0.005952	202	0.029762	206	0.428571	116	0.013514	308	0.190476	280	0.026667	262
	268	0.022388	180	0.011364					220	0.088889	332	0.265625	134	0.010526	278	0.020619	222	0.039474	144	0.018987	270	0.169492	216	0.005556	248	0.091954	224	0.015789	124	0.215789	190	0.155172	286	0.386905	190	0.037037	132	0.785714	204	0.017857	208	0.369048	118	0.006757	310	0.255952			264
	270	0.007463	186	0.005682					222	0.016667	334	0.195312	138	0.005263	284	0.010309	224	0.052632	146	0.018987	274	0.059322	220	0.005556	250	0.011494	236	0.042105	126	0.231579	192	0.011494	288	0.261905	192	0.197531	134	0.011905	206	0.035714	216	0.02381	120	0.175676	312	0.059524			266
	272	0.268657	190	0.005682					224	0.477778	336	0.007812	140	0.221053			226	0.223684	148	0.006329	276	0.084746	222	0.011111	254	0.132184	262	0.005263	128	0.189474	194	0.178161	290	0.017857	194	0.388889	136	0.053571	208	0.047619	224	0.005952	122	0.128378	314	0.005952			272
	274	0.283582	192	0.005682					226	0.233333			142	0.305263			228	0.013158	150	0.006329	278	0.135593	224	0.022222	256	0.005747			130	0.173684	196	0.011494	292	0.005952	196	0.006173	138	0.035714	216	0.005952			124	0.047297					276
									228	0.033333			144	0.078947			230	0.039474	152	0.696203	280	0.042373	226	0.011111	260	0.011494			132	0.005263	202	0.005747	294	0.142857	202	0.030864	140	0.041667	234	0.065476			126	0.040541					304
									230	0.094444			146	0.010526			232	0.105263	154	0.012658	282	0.008475	228	0.233333	262	0.011494			140	0.010526					204	0.04321	142	0.02381	236	0.172619			128	0.060811
									232	0.016667			148	0.010526			234	0.092105	160	0.018987			230	0.388889	264	0.005747			152	0.005263					206	0.037037			238	0.14881			130	0.027027
													154	0.026316			236	0.157895					232	0.288889	266	0.005747			160	0.005263					208	0.012346			240	0.047619			132	0.222973
													160	0.010526			238	0.039474																	210	0.012346			246	0.077381			134	0.047297
													162	0.005263			240	0.039474																	214	0.006173			248	0.220238			136	0.060811
													164	0.005263			244	0.026316																	216	0.006173			250	0.017857			138	0.02027
													166	0.005263			248	0.052632																					252	0.053571			140	0.006757
																																							254	0.005952			144	0.006757
																																							256	0.017857			146	0.006757
																																											148	0.013514
																																											150	0.02027
Chica	262	0.713592	172	0.142857	296	0.131068	140	0.004545	204	0.014563	324	0.238889	128	0.105263	268	0.08642	210	0.290816	130	0.025253	260	0.598592	216	0.068807	218	0.013636	216	0.042735	102	0.009259	174	0.004717	256	0.041667	174	0.163462	122	0.010204	206	0.009259	194	0.01087	124	0.324074	302	0.193966	270	0.008547	258
	266	0.131068	174	0.085714	298	0.218447	146	0.236364	206	0.004854	326	0.411111	130	0.342105	270	0.160494	212	0.377551	132	0.015152	264	0.359155	218	0.091743	220	0.022727	220	0.367521	112	0.00463	182	0.330189	264	0.027778	184	0.225962	124	0.076531	208	0.013889	196	0.005435	126	0.398148	304	0.469828	272	0.153846	260
	268	0.121359	176	0.07619	300	0.004854	148	0.181818	212	0.004854	328	0.15	132	0.188596	276	0.716049	218	0.015306	134	0.005051	270	0.007042	220	0.211009	226	0.004545	222	0.444444	114	0.00463	184	0.004717	276	0.018519	188	0.004808	126	0.040816	216	0.018519	200	0.01087	128	0.069444	306	0.211207	274	0.008547	262
	272	0.014563	178	0.366667	302	0.009709	150	0.05	214	0.009709	330	0.133333	134	0.008772	278	0.024691	220	0.25	142	0.010101	276	0.014085	222	0.220183	238	0.004545	224	0.004274	124	0.027778	188	0.042453	282	0.152778	190	0.100962	128	0.020408	218	0.018519	206	0.206522	132	0.064815	308	0.00431	276	0.75641	264
	274	0.004854	180	0.304762	304	0.004854	152	0.004545	220	0.092233	332	0.061111	136	0.008772	284	0.012346	222	0.02551	144	0.429293	278	0.021127	224	0.06422	242	0.004545	226	0.064103	126	0.236111	190	0.004717	284	0.333333	192	0.004808	130	0.056122	234	0.148148	208	0.206522	134	0.106481	310	0.021552	278	0.034188	266
	276	0.009709	182	0.009524	306	0.009709	154	0.004545	222	0.029126	336	0.005556	138	0.065789			224	0.010204	146	0.454545			226	0.137615	244	0.036364	228	0.055556	128	0.092593	192	0.037736	286	0.375	194	0.009615	132	0.760204	236	0.337963	214	0.005435	140	0.00463	312	0.043103	282	0.017094	272
	284	0.004854	186	0.009524	308	0.456311	156	0.5	224	0.349515			140	0.052632			226	0.005102	148	0.020202			228	0.105505	246	0.059091	230	0.017094	130	0.009259	194	0.485849	288	0.00463	196	0.288462	142	0.010204	238	0.152778	216	0.548913	148	0.023148	314	0.017241	288	0.004274
			192	0.004762	310	0.165049	174	0.009091	226	0.383495			144	0.004386			228	0.015306	150	0.005051			230	0.06422	250	0.009091	250	0.004274	132	0.00463	196	0.04717	290	0.041667	198	0.004808	146	0.005102	240	0.046296	232	0.005435	154	0.00463	316	0.017241	290	0.017094
							176	0.009091	228	0.087379			146	0.122807			232	0.005102	152	0.010101			232	0.03211	252	0.004545			140	0.013889	200	0.028302	292	0.00463	200	0.004808	150	0.005102	242	0.027778			166	0.00463	318	0.021552
									230	0.019417			148	0.096491			234	0.005102	160	0.005051			234	0.004587	254	0.822727			142	0.032407	202	0.014151			202	0.144231	158	0.005102	246	0.00463
									234	0.004854			154	0.004386					164	0.020202					262	0.004545			150	0.027778					204	0.004808	160	0.010204	248	0.097222
																									266	0.013636			152	0.00463					208	0.019231			252	0.125
																													154	0.00463					210	0.024038
																													158	0.00463
																													160	0.513889
																													170	0.00463
																													174	0.00463
Guatemala	252	0.136364	150	0.093023	304	0.1	136	0.013158	220	0.767442	324	0.16129	122	0.021739	270	0.489583	222	0.130952	132	0.040541	264	0.315789	220	0.244681	216	0.021277	214	0.068182	126	0.244681	184	0.129032	256	0.014706	174	0.0125	128	0.011364	234	0.031915	198	0.010638	128	0.074468	300	0.021277	272	0.468085	258
	254	0.257576	172	0.011628	306	0.2	150	0.894737	222	0.011628	326	0.33871	132	0.076087	276	0.4375	224	0.52381	134	0.013514	270	0.184211	222	0.234043	218	0.010638	216	0.875	128	0.223404	186	0.387097	260	0.455882	184	0.275	140	0.352273	236	0.265957	200	0.021277	130	0.06383	302	0.053191	276	0.021277	260
	264	0.015152	176	0.046512	310	0.666667	154	0.039474	224	0.023256	328	0.096774	134	0.097826	284	0.072917	226	0.345238	144	0.013514	272	0.026316	224	0.234043	220	0.010638	228	0.022727	132	0.244681	188	0.048387	276	0.014706	186	0.2625	142	0.386364	238	0.223404	216	0.223404	140	0.276596	304	0.021277	286	0.510638	262
	266	0.045455	178	0.360465	312	0.033333	158	0.013158	226	0.034884	330	0.193548	136	0.043478					146	0.081081	276	0.184211	226	0.287234	224	0.042553	230	0.034091	134	0.234043	190	0.209677	284	0.014706	188	0.025	144	0.147727	240	0.010638	218	0.744681	142	0.06383	308	0.053191			264
	268	0.015152	180	0.430233			166	0.026316	228	0.127907	332	0.129032	158	0.467391					148	0.040541	278	0.276316			246	0.12766			136	0.010638	194	0.080645	286	0.338235	190	0.0125	146	0.102273	242	0.042553			144	0.106383	310	0.148936
	272	0.015152	182	0.011628			176	0.013158	230	0.023256	334	0.048387	162	0.01087					158	0.040541	284	0.013158			258	0.021277			138	0.021277	196	0.112903	288	0.117647	194	0.1375			252	0.425532			146	0.095745	312	0.212766
	280	0.515152	184	0.046512					234	0.011628	338	0.032258	164	0.032609					160	0.351351					262	0.021277			140	0.021277	200	0.016129	290	0.014706	198	0.0875							148	0.010638	314	0.297872
													166	0.032609					162	0.418919					264	0.053191					210	0.016129	300	0.029412	204	0.0125							154	0.021277	316	0.148936
													168	0.054348											266	0.393617									206	0.05							156	0.085106	318	0.021277
													170	0.086957											268	0.244681									210	0.075							158	0.031915	320	0.010638
													172	0.076087											270	0.053191									212	0.025							160	0.095745	328	0.010638
																																			216	0.025							162	0.053191
																																											164	0.021277
Micos	262	0.051282	150	0.114754	296	0.028302	136	0.008065	214	0.056452	324	0.153846	124	0.007143	262	0.021739	206	0.018519	142	0.007353			218	0.007463	218	0.048611	216	0.681159	122	0.014085	180	0.053846	260	0.03125	174	0.009259	122	0.071429	234	0.102941	192	0.007143	118	0.007353	292	0.007143	270	0.007812	254
	264	0.153846	174	0.008197	298	0.037736	140	0.080645	218	0.024194	326	0.134615	126	0.042857	268	0.007246	212	0.018519	144	0.036765			220	0.074627	220	0.055556	218	0.014493	124	0.028169	186	0.015385	282	0.007812	182	0.009259	124	0.735714	236	0.441176	194	0.135714	122	0.014706	294	0.007143	272	0.765625	258
	266	0.141026	176	0.221311	300	0.009434	150	0.903226	220	0.459677	328	0.269231	128	0.028571	270	0.130435	216	0.055556	146	0.095588			222	0.08209	222	0.034722	220	0.028986	126	0.007042	188	0.107692	284	0.164062	184	0.046296	128	0.014286	238	0.419118	200	0.035714	124	0.022059	298	0.007143	274	0.015625	260
	268	0.115385	178	0.336066	302	0.009434	154	0.008065	222	0.177419	330	0.230769	130	0.271429	274	0.028986	220	0.351852	148	0.272059			224	0.268657	232	0.020833	222	0.057971	128	0.288732	190	0.476923	286	0.34375	186	0.018519	134	0.007143	240	0.014706	202	0.3	126	0.051471	300	0.028571	276	0.085938	262
	270	0.128205	180	0.188525	304	0.188679			224	0.08871	332	0.115385	132	0.457143	276	0.57971	222	0.148148	150	0.205882			226	0.201493	234	0.013889	228	0.108696	130	0.387324	194	0.276923	288	0.015625	190	0.027778	138	0.042857	242	0.007353	204	0.264286	128	0.029412	302	0.042857	278	0.054688	264
	272	0.102564	182	0.04918	306	0.264151			226	0.096774	334	0.057692	134	0.021429	278	0.057971	224	0.037037	152	0.022059			228	0.067164	236	0.541667	230	0.050725	134	0.007042	196	0.069231	290	0.40625	192	0.009259	140	0.071429	246	0.014706	214	0.007143	130	0.007353	304	0.085714	282	0.039062
	274	0.025641	184	0.02459	308	0.292453			228	0.064516	336	0.019231	140	0.042857	302	0.057971	226	0.148148	156	0.294118			230	0.007463	238	0.006944	236	0.057971	136	0.007042			292	0.015625	194	0.027778	142	0.014286			216	0.25	132	0.007353	306	0.05	288	0.007812
	276	0.025641	186	0.008197	310	0.075472			230	0.008065	338	0.019231	142	0.042857	304	0.07971	228	0.222222	158	0.029412			232	0.007463	240	0.034722			138	0.014085			296	0.015625	196	0.018519	146	0.028571					134	0.044118	308	0.014286	290	0.023438
	278	0.025641	188	0.032787	312	0.09434			232	0.024194			144	0.007143	306	0.036232			160	0.014706			242	0.104478	242	0.020833			140	0.007042					198	0.537037	148	0.007143					136	0.073529	310	0.207143
	280	0.025641	190	0.016393									146	0.021429					168	0.007353			244	0.156716	244	0.027778			142	0.014085					200	0.064815	156	0.007143					138	0.191176	312	0.321429
	282	0.012821											154	0.042857					170	0.014706			246	0.014925	248	0.048611			146	0.014085					202	0.018519							140	0.411765	314	0.185714
	288	0.076923											158	0.007143									248	0.007463	250	0.013889			148	0.035211					204	0.074074							142	0.044118	316	0.007143
	290	0.115385											162	0.007143											252	0.020833			152	0.028169					206	0.027778							144	0.044118	320	0.014286
																									254	0.027778			154	0.028169					208	0.009259							146	0.007353	322	0.021429
																									264	0.013889			156	0.021127					210	0.009259							148	0.007353
																									266	0.020833			158	0.014085					212	0.064815							150	0.022059
																									268	0.006944			162	0.014085					216	0.018519							152	0.007353
																									272	0.013889			166	0.007042					218	0.009259							154	0.007353
																									292	0.027778			168	0.028169
																													176	0.007042
																													178	0.007042
																													180	0.021127
Surface	220	0.007299	150	0.005952	290	0.008547	136	0.017341	214	0.039773	224	0.002793	104	0.004065	262	0.026442	210	0.010345	126	0.002941	258	0.061856	202	0.002273	194	0.002463	208	0.006944	118	0.002262	174	0.002604	248	0.002959	174	0.030769	98	0.002525	194	0.002674	182	0.005	104	0.005464	292	0.002591	268	0.033951	250
	222	0.007299	154	0.002976	294	0.004274	140	0.040462	216	0.028409	236	0.002793	108	0.00813	266	0.004808	216	0.003448	128	0.002941	260	0.175258	206	0.002273	216	0.009852	210	0.002315	120	0.002262	178	0.002604	250	0.002959	176	0.005128	100	0.002525	198	0.002674	184	0.0075	106	0.008197	294	0.002591	270	0.04321	252
	228	0.00365	168	0.002976	296	0.123932	144	0.00289	218	0.073864	300	0.002793	118	0.004065	268	0.016827	218	0.110345	130	0.002941	262	0.025773	210	0.009091	218	0.041872	216	0.168981	122	0.022624	180	0.020833	254	0.002959	180	0.005128	104	0.121212	216	0.008021	190	0.0075	112	0.002732	296	0.002591	272	0.154321	254
	230	0.00365	172	0.065476	298	0.102564	150	0.618497	220	0.267045	304	0.002793	122	0.020325	270	0.379808	220	0.158621	132	0.014706	264	0.056701	212	0.002273	220	0.027094	218	0.053241	124	0.065611	182	0.036458	258	0.017751	182	0.017949	106	0.068182	218	0.005348	192	0.0475	114	0.013661	298	0.033679	274	0.030864	256
	250	0.007299	174	0.116071	300	0.068376	152	0.089595	222	0.110795	314	0.005587	124	0.020325	272	0.009615	222	0.193103	134	0.047059	266	0.154639	214	0.006818	222	0.046798	220	0.310185	126	0.115385	184	0.046875	260	0.032544	184	0.071795	108	0.007576	232	0.002674	194	0.1775	116	0.002732	300	0.056995	276	0.256173	258
	252	0.00365	176	0.142857	302	0.021368	154	0.141618	224	0.053977	322	0.002793	126	0.028455	274	0.038462	224	0.137931	136	0.026471	268	0.030928	216	0.020455	224	0.05665	222	0.24537	128	0.11086	186	0.026042	262	0.017751	186	0.041026	112	0.010101	234	0.203209	196	0.015	118	0.002732	302	0.126943	278	0.046296	260
	262	0.233577	178	0.125	304	0.102564	156	0.037572	226	0.076705	324	0.142458	128	0.036585	276	0.21875	226	0.082759	138	0.011765	270	0.226804	218	0.022727	226	0.012315	224	0.009259	130	0.045249	188	0.236979	264	0.008876	188	0.038462	120	0.005051	236	0.286096	198	0.11	120	0.02459	304	0.103627	280	0.191358	262
	264	0.120438	180	0.116071	306	0.076923	158	0.008671	228	0.173295	326	0.150838	130	0.101626	278	0.057692	228	0.027586	140	0.035294	272	0.020619	220	0.052273	228	0.002463	226	0.071759	132	0.056561	190	0.091146	266	0.002959	190	0.051282	122	0.007576	238	0.152406	200	0.1075	122	0.062842	306	0.046632	282	0.055556	264
	266	0.142336	182	0.089286	308	0.282051	160	0.008671	230	0.088068	328	0.145251	132	0.158537	280	0.028846	230	0.082759	142	0.064706	274	0.072165	222	0.113636	230	0.004926	228	0.090278	134	0.076923	192	0.044271	268	0.002959	192	0.089744	124	0.239899	240	0.045455	202	0.0425	124	0.035519	308	0.170984	284	0.040123	266
	268	0.069343	184	0.089286	310	0.15812	170	0.008671	232	0.039773	330	0.198324	134	0.077236	282	0.026442	232	0.034483	144	0.15	276	0.087629	224	0.268182	232	0.044335	230	0.032407	136	0.047511	194	0.315104	270	0.002959	194	0.14359	128	0.002525	242	0.018717	204	0.01	126	0.065574	310	0.207254	286	0.061728	302
	270	0.069343	186	0.068452	312	0.038462	174	0.00289	234	0.036932	332	0.181564	136	0.069106	284	0.072115	234	0.010345	146	0.167647	278	0.030928	226	0.304545	234	0.019704	232	0.002315	138	0.027149	196	0.106771	272	0.008876	196	0.058974	130	0.010101	246	0.128342	212	0.0025	128	0.098361	312	0.126943	288	0.058642	304
	272	0.076642	188	0.068452	314	0.012821	176	0.014451	236	0.008523	334	0.039106	138	0.109756	286	0.024038	236	0.006897	148	0.152941	280	0.005155	228	0.115909	236	0.05665	240	0.002315	140	0.063348	198	0.013021	274	0.002959	198	0.064103	132	0.085859	248	0.058824	214	0.0125	130	0.043716	314	0.020725	290	0.027778
	274	0.087591	190	0.050595			178	0.00578	238	0.002841	336	0.02514	140	0.093496	288	0.024038	238	0.013793	150	0.073529	282	0.025773	230	0.040909	238	0.073892	248	0.002315	142	0.029412	200	0.028646	276	0.038462	200	0.082051	134	0.010101	250	0.034759	216	0.4125	132	0.092896	316	0.064767
	276	0.094891	192	0.008929			180	0.00289			338	0.030726	142	0.036585	290	0.007212	242	0.044828	152	0.070588	284	0.015464	232	0.015909	240	0.036946	262	0.002315	144	0.038462	202	0.005208	282	0.026627	202	0.058974	138	0.055556	252	0.034759	218	0.0175	134	0.112022	318	0.025907
	278	0.018248	194	0.011905							340	0.067039	144	0.04065	298	0.021635	244	0.02069	156	0.035294	286	0.005155	234	0.009091	242	0.064039			146	0.056561	204	0.005208	284	0.204142	204	0.048718	140	0.073232	254	0.005348	222	0.005	136	0.092896	322	0.005181
	280	0.014599	196	0.017857									146	0.03252	302	0.021635	246	0.017241	158	0.061765	288	0.005155	236	0.006818	244	0.051724			148	0.042986	206	0.002604	286	0.387574	206	0.025641	142	0.083333	256	0.010695	224	0.0075	138	0.032787	328	0.002591
	282	0.007299	198	0.008929									148	0.00813	304	0.002404	248	0.044828	160	0.017647			238	0.002273	246	0.039409			150	0.024887	208	0.002604	288	0.10355	208	0.041026	144	0.042929			226	0.0025	140	0.054645
	284	0.00365	200	0.008929									150	0.00813	306	0.019231			162	0.011765			242	0.002273	248	0.046798			152	0.0181	210	0.007812	290	0.053254	210	0.025641	146	0.060606			232	0.0075	142	0.019126
	286	0.010949											152	0.020325					164	0.038235			246	0.002273	250	0.012315			154	0.024887	216	0.002604	292	0.014793	212	0.038462	148	0.075758			234	0.0025	144	0.010929
	288	0.00365											154	0.020325					166	0.011765					252	0.059113			156	0.011312	220	0.002604	294	0.059172	214	0.028205	152	0.007576					146	0.013661
	294	0.010949											156	0.00813											254	0.022167			158	0.0181			296	0.002959	216	0.020513	154	0.012626					148	0.038251
	298	0.00365											158	0.00813											256	0.004926			160	0.011312			298	0.002959	218	0.012821	156	0.010101					150	0.038251
													160	0.00813											258	0.036946			162	0.0181							158	0.002525					152	0.02459
													162	0.01626											260	0.027094			164	0.011312							162	0.002525					154	0.021858
													164	0.036585											262	0.051724			166	0.004525													156	0.019126
													166	0.012195											264	0.024631			168	0.006787													158	0.005464
													168	0.00813											266	0.014778			170	0.002262													160	0.010929
													178	0.004065											268	0.019704			172	0.006787													162	0.008197
																									270	0.017241			174	0.004525													164	0.016393
																									272	0.009852			176	0.002262													166	0.021858
																									274	0.012315			178	0.00905
																									276	0.014778			180	0.022624
																									278	0.009852
																									280	0.002463
																									282	0.004926
																									284	0.004926
[truncated: 3 more columns]
