# Supplementary material for: Gene flow and population structure in the Mexican blind cavefish complex (Astyanax mexicanus)
Source: BMC Evol Biol. 2012 Jan 23;12:9. doi: 10.1186/1471-2148-12-9 (PMC3282648; doi:10.1186/1471-2148-12-9)
Supplement: Additional file 3 — Allelic frequencies of 26 microsatllite loci in the studied populations. Summary of allelic frequencies for all loci and all populations. [file 1471-2148-12-9-S3.XLS]

## Sheet: Additional file 3
POPULATION	POPULATION		214C	132A	26C	NYU26	145A	11B	219A	214D	227A	215A	107C	106B	211E	206B	202D	210A	208C	104A	218A	122B	9A	209A	241B	213B	2B	234A	Mean	Stdev
ARROYO	O4	n	7	11	3	7	10	8	11	12	4	8	5	11	11	12	12	8	9	9	10	11	10	11	9	7	11	12	9.19231	2.51427
		Ap	3	2	0	0	3	3	4	2	4	5	2	3	5	2	5	4	3	7	5	7	2	7	3	3	4	6	3.61538	1.89899
		He	0.384615	0.519481	0	0	0.468421	0.625	0.61039	0.289855	0.857143	0.608333	0.466667	0.662338	0.701299	0.507246	0.65942	0.741667	0.30719	0.849673	0.568421	0.848485	0.505263	0.822511	0.647059	0.647059	0.454545	0.782609	0.559027	0.228212
		Ho	0.142857	0.363636	0	0	0.4	0.625	0.818182	0.166667	0.5	0.5	0.2	0.636364	0.818182	0.5	0.75	0.625	0.333333	1	0.6	0.909091	0.6	0.818182	0.666667	0.666667	0.363636	0.666667	0.525774	0.270045
		Fis	0.647059	0.31	-	-	0.15	0	-0.36	0.44	0.45	0.19	0.6	0.04	-0.18	0.01	-0.14	0.17	-0.09	-0.19	-0.06	-0.08	-0.2	0.01	-0.03	-	0.21	0.15	0.0890026	0.262963
CURVA	O6	n	4	10	0	7	11	3	13	13	0	8	13	9	9	13	13	13	11	13	11	13	11	13	9	9	4	7	9.23077	4.08223
		Ap	2	3	0	0	6	4	5	2	0	4	2	11	4	3	4	4	2	3	0	7	2	10	3	0	2	4	3.34615	2.79918
		He	0.25	0.563158	0	0	0.536797	0.866667	0.590769	0.147692	0	0.691667	0.076923	0.928105	0.313725	0.556923	0.593846	0.710769	0.17316	0.556923	0	0.849231	0.415584	0.892308	0.699346	0	0.25	0.67033	0.43592	0.315745
		Ho	0.25	0.6	0	0	0.545455	1	0.538462	0	0	0.625	0.076923	0.777778	0.222222	0.692308	0.923077	0.846154	0.181818	1	0	0.384615	0.363636	0.769231	0.888889	0	0.25	0.714286	0.448071	0.3553
		Fis	-	-0.07	-	-	-0.02	-0.2	0.09	1	-	0.1	-	0.17	0.3	-0.26	-0.59	-0.2	-0.05	-0.86	-	0.56	0.13	0.14	-0.29	-	-	-0.07	-0.00666667	0.407171
JAPONES	O3	n	8	9	2	7	8	7	9	10	7	10	9	9	10	9	10	5	6	6	8	8	8	8	8	5	7	9	7.76923	1.86135
		Ap	6	3	0	0	4	3	8	3	6	3	6	3	2	2	7	6	3	5	3	6	5	6	3	2	5	5	4.03846	2.04901
		He	0.716667	0.542484	0	0	0.641667	0.538462	0.777778	0.468421	0.835165	0.194737	0.816993	0.542484	0.1	0.470588	0.884211	0.777778	0.666667	0.742424	0.641667	0.675	0.766667	0.825	0.708333	0.2	0.769231	0.718954	0.577745	0.264769
		Ho	0.375	0.555556	0	0	0.5	0.142857	0.888889	0.4	1	0.2	0.777778	0.777778	0.1	0.666667	0.8	0.8	0.666667	0.5	0.75	0.75	0.75	0.875	0.625	0.2	0.714286	0.555556	0.552732	0.290367
		Fis	0.49	-0.03	-	-	0.23	0.75	-0.15	0.15	-0.22	-0.03	0.05	-0.47	-	-0.45	0.1	-0.03	0	0.35	-0.18	-0.12	0.02	-0.07	0.13	-	0.08	0.24	0.0381818	0.276967
TINAJA	O5	n	2	3	3	4	2	2	4	4	2	3	0	4	4	4	4	4	4	4	4	4	4	4	4	4	4	4	3.42308	1.02657
		Ap	4	5	3	2	0	3	2	3	3	3	0	4	3	2	2	3	2	3	0	2	3	3	5	2	0	3	2.5	1.36382
		He	1	0.933333	0.733333	0.25	0	0.833333	0.428571	0.464286	0.833333	0.733333	0	0.785714	0.464286	0.428571	0.571429	0.464286	0.428571	0.464286	0	0.535714	0.714286	0.464286	0.857143	0.25	0	0.75	0.514927	0.298915
		Ho	1	1	0.333333	0.25	0	1	0.5	0.5	0.5	1	0	1	0.5	0.5	1	0.25	0.5	0.5	0	0.75	0.75	0.5	1	0.25	0	1	0.560897	0.360214
		Fis	0	-0.09	0.6	-	-	-0.33	-0.2	-0.09	0.5	-0.5	-	-0.33	-0.09	-0.2	-1	0.5	-0.2	-0.09	-	-0.5	-0.06	-0.09	-0.2	-	-	-0.41	-0.139	0.367322
TORO	O7	n	3	3	3	3	3	1	3	3	1	1	1	3	3	3	3	3	3	3	3	3	3	3	3	3	3	3	2.69231	0.735893
		Ap	2	2	0	0	3	0	2	3	2	2	2	0	2	2	2	3	3	4	0	4	2	5	3	0	2	2	2	1.35647
		He	0.333333	0.6	0	0	0.733333	0	0.533333	0.6	1	1	1	0	0.333333	0.6	0.6	0.733333	0.733333	0.8	0	0.8	0.533333	0.933333	0.733333	0	0.333333	0.533333	0.517949	0.343735
		Ho	0.333333	1	0	0	0.666667	0	0.666667	0.666667	1	1	1	0	0.333333	0.333333	1	0.666667	0.333333	1	0	1	0.666667	1	0.666667	0	0.333333	0.666667	0.551282	0.38807
		Fis	-	-1	-	-	0.11	-	-0.33	-0.14	-	-	-	-	-	0.5	-1	0.11	0.6	-0.33	-	-0.33	-0.33	-0.09	0.11	-	-	-0.33	-0.175	0.463245
YERBANIZ	O2	n	8	10	3	10	11	8	11	11	7	9	8	12	10	11	11	11	11	11	9	11	10	10	9	9	7	8	9.46154	1.92314
		Ap	0	4	2	4	8	6	7	3	7	6	7	5	6	5	8	5	5	11	7	10	6	11	5	3	5	9	5.96154	2.61505
		He	0	0.657895	0.333333	0.436842	0.74026	0.85	0.818182	0.324675	0.846154	0.679739	0.841667	0.630435	0.673684	0.722944	0.878788	0.627706	0.78355	0.857143	0.745098	0.900433	0.847368	0.915789	0.738562	0.45098	0.78022	0.925	0.692556	0.22098
		Ho	0	0.7	0.333333	0.4	0.545455	0.75	0.818182	0.181818	0.714286	0.666667	0.75	0.666667	0.3	0.727273	0.727273	0.636364	0.454545	0.818182	0.666667	0.909091	0.7	1	0.777778	0.333333	0.428571	0.625	0.601172	0.23398
		Fis	-	-0.07	-	0.09	0.27	0.13	0	0.45	0.17	0.02	0.12	-0.06	0.57	-0.01	0.18	-0.01	0.43	0.05	0.11	-0.01	0.18	-0.1	-0.06	0.27	0.47	0.34	0.147083	0.191776
PACHON	O1	n	34	41	6	37	43	33	44	44	15	39	19	42	40	43	42	43	40	35	41	37	40	27	42	38	37	42	36.3077	9.4985
		Ap	2	5	0	0	7	4	2	2	5	3	2	3	3	5	6	5	6	7	5	15	3	12	3	2	6	10	4.73077	3.45899
		He	0.507463	0.538392	0	0	0.549658	0.694172	0.503396	0.022727	0.673563	0.449217	0.512091	0.522088	0.049684	0.607661	0.711704	0.45554	0.644304	0.583437	0.206263	0.894854	0.589557	0.831586	0.588353	0.076842	0.562384	0.737522	0.481248	0.259999
		Ho	0.588235	0.439024	0	0	0.627907	0.727273	0.522727	0.022727	0.666667	0.564103	0.842105	0.47619	0.05	0.604651	0.738095	0.488372	0.6	0.571429	0.195122	0.594595	0.7	0.62963	0.52381	0.078947	0.243243	0.642857	0.466835	0.255889
		Fis	-0.16	0.19	-	-	-0.14	-0.05	-0.04	-	0.01	-0.26	-0.67	0.09	-0.01	0.01	-0.04	-0.07	0.07	0.02	0.05	0.34	-0.19	0.25	0.11	-0.03	0.57	0.13	0.00782609	0.232789
CHICA	O8	n	103	105	103	110	103	90	114	81	98	99	71	109	110	117	108	106	108	104	98	108	92	108	116	117	112	116	104.077	10.9797
		Ap	7	8	8	9	11	6	11	5	10	11	5	10	12	8	17	10	9	13	11	12	8	9	9	8	6	8	9.26923	2.64662
		He	0.460762	0.742447	0.702818	0.661353	0.716505	0.733954	0.808177	0.4561	0.712716	0.610214	0.515633	0.858411	0.31868	0.660871	0.671576	0.65148	0.723643	0.810758	0.412716	0.815289	0.616417	0.71882	0.696634	0.403984	0.537676	0.673795	0.641978	0.140526
		Ho	0.485437	0.780952	0.61165	0.581818	0.669903	0.744444	0.763158	0.246914	0.704082	0.59596	0.521127	0.880734	0.272727	0.692308	0.574074	0.650943	0.555556	0.75	0.346939	0.768519	0.543478	0.703704	0.724138	0.290598	0.535714	0.646552	0.601593	0.165697
		Fis	-0.05	-0.05	0.13	0.12	0.07	-0.01	0.06	0.46	0.01	0.02	-0.01	-0.03	0.14	-0.05	0.15	0	0.23	0.08	0.16	0.06	0.12	0.02	-0.04	0.28	0	0.04	0.0734615	0.117845
CABALLO MORO	N2	n	16	22	17	22	22	13	24	26	23	21	21	25	25	22	25	20	19	22	25	26	26	26	25	25	26	26	22.6923	3.46144
		Ap	6	7	3	5	6	5	10	3	3	7	5	4	10	4	5	6	6	7	5	5	4	12	10	2	4	5	5.73077	2.45858
		He	0.647177	0.725159	0.641711	0.291755	0.483087	0.664615	0.886525	0.332579	0.404831	0.4518	0.61324	0.6	0.821224	0.421776	0.603265	0.605128	0.719772	0.696617	0.752653	0.400452	0.465309	0.901207	0.835102	0.078367	0.53092	0.689291	0.58706	0.195807
		Ho	0.5625	0.590909	0.470588	0.136364	0.545455	0.384615	0.875	0.230769	0.304348	0.380952	0.666667	0.68	0.64	0.454545	1	0.45	0.473684	0.545455	0.8	0.346154	0.153846	1	0.84	0.08	0.461538	0.730769	0.530929	0.250493
		Fis	0.13	0.19	0.27	0.54	-0.13	0.43	0.01	0.31	0.25	0.16	-0.09	-0.14	0.22	-0.08	-0.68	0.26	0.35	0.22	-0.06	0.14	0.67	-0.11	-0.01	-0.02	0.13	-0.06	0.111538	0.265988
MOLINO	N1	n	17	21	13	16	21	18	22	22	19	16	17	22	22	22	22	11	15	18	19	21	21	21	22	22	21	21	19.3077	3.1083
		Ap	0	4	2	2	5	5	2	0	2	5	4	2	4	0	2	4	4	7	2	2	2	3	3	0	3	6	2.88462	1.86176
		He	0	0.614402	0.147692	0.0625	0.301974	0.766667	0.045455	0	0.398293	0.387097	0.7041	0.494715	0.478858	0	0.510571	0.571429	0.581609	0.634921	0.500711	0.512195	0.315912	0.595819	0.614165	0	0.528455	0.706156	0.402834	0.252582
		Ho	0	0.761905	0.153846	0.0625	0.333333	0.722222	0.045455	0	0.315789	0.4375	0.705882	0.545455	0.590909	0	0.954545	0.181818	0.333333	0.611111	0.421053	0.52381	0.285714	0.47619	0.636364	0	0.52381	0.571429	0.392076	0.273995
		Fis		-0.25	-0.04	-	-0.11	0.06	-	-	0.21	-0.14	0	-0.11	-0.24		-0.91	0.69	0.44	0.04	0.16	-0.02	0.1	0.2	-0.04	-	0.01	0.19	0.012	0.309798
MICOS	N3	n	39	62	50	62	64	25	69	68	27	68	3	65	70	68	70	65	64	54	70	66	70	68	70	64	62	68	58.8846	16.917
		Ap	14	11	9	3	10	8	13	9	10	12	2	14	20	7	22	7	10	18	11	7	9	20	14	8	6	11	10.9615	4.95968
		He	0.908092	0.81209	0.798586	0.164306	0.76747	0.83102	0.722628	0.626471	0.822502	0.809913	0.533333	0.854502	0.72333	0.559586	0.793628	0.687299	0.707062	0.750952	0.526619	0.639024	0.792086	0.818301	0.827133	0.476009	0.634015	0.761983	0.70569	0.15757
		Ho	0.820513	0.758065	0.74	0.16129	0.6875	0.92	0.768116	0.544118	0.444444	0.735294	0	0.723077	0.642857	0.352941	0.871429	0.553846	0.609375	0.62963	0.3	0.545455	0.528571	0.720588	0.828571	0.21875	0.016129	0.661765	0.568551	0.254058
		Fis	0.1	0.07	0.07	0.02	0.1	-0.11	-0.06	0.13	0.46	0.09	1	0.15	0.11	0.37	-0.1	0.2	0.14	0.16	0.43	0.15	0.33	0.12	0	0.54	0.97	0.13	0.214231	0.278283
MICOS SURFACE	S4	n	22	23	14	21	16	29	17	28	20	18	10	28	28	29	30	24	27	26	27	24	27	22	28	20	16	21	22.8846	5.35408
		Ap	13	12	8	5	7	10	12	11	12	10	9	7	18	6	22	11	15	14	12	9	9	17	14	9	5	11	11.0769	4.01918
		He	0.889006	0.872464	0.87037	0.342625	0.78629	0.84755	0.910873	0.812338	0.896154	0.871429	0.873684	0.834416	0.931818	0.815487	0.954237	0.853723	0.866527	0.911011	0.694619	0.859043	0.67645	0.928118	0.912987	0.823077	0.760081	0.897793	0.834314	0.120719
		Ho	0.545455	0.826087	0.857143	0.238095	0.5625	0.862069	0.823529	0.857143	1	0.888889	0.7	0.75	0.892857	0.827586	0.966667	0.916667	0.777778	0.807692	0.62963	0.666667	0.481481	0.863636	0.892857	0.45	0.5625	1	0.755651	0.188571
		Fis	0.39	0.05	0.02	0.31	0.29	-0.02	0.1	-0.06	-0.12	-0.02	0.21	0.1	0.04	-0.02	-0.01	-0.08	0.1	0.12	0.1	0.23	0.29	0.07	0.02	0.46	0.27	-0.12	0.104615	0.157181
RIO TANTOAN	S3	n	21	25	13	21	24	22	15	25	18	22	11	26	27	26	27	27	25	26	24	17	24	17	28	23	9	16	21.5	5.3535
		Ap	12	11	9	5	9	10	13	10	13	12	12	8	22	9	23	11	12	13	19	9	12	17	11	9	8	12	11.9615	4.17115
		He	0.821138	0.878367	0.827692	0.37863	0.868794	0.866808	0.928736	0.772245	0.919048	0.863636	0.943723	0.79638	0.955276	0.794872	0.952481	0.791055	0.822857	0.920814	0.937057	0.88057	0.85195	0.951872	0.887662	0.849275	0.797386	0.909274	0.8526	0.112087
		Ho	0.666667	0.76	0.769231	0.428571	0.416667	0.727273	0.933333	0.68	0.833333	0.545455	0.727273	0.692308	0.814815	0.769231	0.777778	0.740741	0.76	0.961538	0.833333	0.764706	0.791667	0.823529	0.892857	0.521739	0.666667	0.8125	0.735047	0.135
		Fis	0.19	0.14	0.07	-0.14	0.53	0.16	-0.01	0.12	0.1	0.37	0.24	0.13	0.15	0.03	0.19	0.06	0.08	-0.05	0.11	0.14	0.07	0.14	-0.01	0.39	0.17	0.11	0.133846	0.138306
CHAMAL	S2	n	4	7	6	9	8	8	8	13	8	2	1	13	9	8	11	10	11	6	6	6	6	6	13	7	1	5	7.38462	3.31152
		Ap	6	10	5	3	4	5	10	6	7	3	0	8	13	6	12	8	6	6	6	5	6	7	10	10	2	7	6.57692	3.02223
		He	0.892857	0.945055	0.833333	0.503268	0.691667	0.791667	0.933333	0.732308	0.833333	0.833333	0	0.809231	0.960784	0.783333	0.922078	0.852632	0.770563	0.818182	0.863636	0.818182	0.80303	0.863636	0.864615	0.956044	1	0.911111	0.8072	0.192692
		Ho	0.75	1	0.833333	0.555556	0.625	0.875	0.75	0.692308	0.875	1	0	0.769231	0.777778	0.625	0.818182	0.9	0.636364	0.833333	0.666667	0.666667	1	0.666667	0.692308	0.571429	1	1	0.75307	0.208761
		Fis	0.18	-0.06	0	-0.11	0.1	-0.11	0.21	0.06	-0.05	-0.33		0.05	0.2	0.21	0.12	-0.06	0.18	-0.02	0.25	0.2	-0.28	0.25	0.21	0.42	-	-0.11	0.0629167	0.180301
RIO FRIO	S1	n	3	6	5	9	9	7	10	6	6	8	6	9	9	10	10	6	5	6	7	9	7	9	7	6	0	2	6.80769	2.49831
		Ap	4	6	7	3	6	6	10	6	6	10	6	7	13	3	13	5	5	7	8	5	6	10	6	5	0	3	6.38462	2.96752
		He	0.8	0.893939	0.866667	0.660131	0.823529	0.846154	0.926316	0.863636	0.818182	0.933333	0.893939	0.849673	0.96732	0.647368	0.957895	0.80303	0.666667	0.833333	0.912088	0.816993	0.604396	0.928105	0.857143	0.863636	0	0.833333	0.802569	0.189296
		Ho	0.666667	0.833333	0.6	0.444444	0.888889	0.714286	0.8	0.666667	0.5	0.75	0.666667	0.777778	0.777778	0.6	1	1	0.8	0.833333	0.857143	0.666667	0.714286	0.888889	0.857143	0.5	0	0.5	0.703999	0.206944
		Fis	0.2	0.07	0.33	0.34	-0.08	0.17	0.14	0.25	0.41	0.21	0.27	0.09	0.21	0.08	-0.05	-0.28	-0.23	0	0.06	0.19	-0.2	0.04	0	0.44	-	0.5	0.1264	0.203078
RIO FLORIDO	S3	n	4	7	3	12	7	5	11	7	7	9	8	15	11	15	14	12	9	14	10	14	9	14	9	9	0	5	9.23077	3.94267
		Ap	5	7	5	6	9	5	10	6	5	10	6	15	14	7	11	7	7	8	9	7	4	15	6	7	0	7	7.61538	3.39502
		He	0.785714	0.879121	0.933333	0.601449	0.879121	0.8	0.91342	0.791209	0.824176	0.915033	0.841667	0.933333	0.952381	0.731034	0.804233	0.735507	0.816993	0.801587	0.910526	0.791005	0.575163	0.936508	0.810458	0.784314	0	0.933333	0.795408	0.188437
		Ho	0.5	0.714286	1	0.333333	0.857143	0.6	0.727273	0.714286	0.714286	0.666667	0.875	0.933333	0.727273	0.8	0.714286	1	1	0.785714	0.8	0.642857	0.222222	0.571429	0.777778	0.555556	0	1	0.701259	0.240824
		Fis	0.4	0.2	-0.09	0.46	0.03	0.27	0.21	0.1	0.14	0.28	-0.04	0	0.25	-0.1	0.12	-0.38	-0.24	0.02	0.13	0.19	0.63	0.4	0.04	0.3	-	-0.08	0.1296	0.225878
RIO MECO	S2	n	10	20	4	22	26	18	23	23	11	19	7	23	22	25	27	26	22	25	24	23	26	18	14	11	15	17	19.2692	6.39723
		Ap	9	10	7	5	10	9	18	10	7	14	6	8	21	9	18	6	7	12	10	8	9	14	10	8	6	9	10	4.00999
		He	0.847368	0.90641	0.964286	0.491543	0.817496	0.826984	0.935266	0.818357	0.839827	0.931721	0.835165	0.848309	0.954545	0.849796	0.923829	0.711161	0.70296	0.788571	0.823582	0.774879	0.817496	0.911111	0.87037	0.878788	0.724138	0.878788	0.833567	0.0989303
		Ho	0.7	0.9	1	0.409091	0.730769	0.833333	0.73913	0.652174	0.545455	0.789474	0.571429	0.913043	0.818182	0.88	0.777778	0.961538	0.818182	0.76	0.75	0.782609	0.807692	0.777778	0.857143	0.272727	0.6	0.705882	0.744362	0.162783
		Fis	0.18	0.01	-0.04	0.17	0.11	-0.01	0.21	0.21	0.36	0.16	0.33	-0.08	0.15	-0.04	0.16	-0.36	-0.17	0.04	0.09	-0.01	0.01	0.15	0.02	0.7	0.18	0.2	0.105	0.195003
RIO TAMPAON	S3	n	12	17	13	18	17	16	10	26	12	17	10	26	21	23	24	20	14	18	22	19	22	20	19	17	6	9	17.2308	5.28627
		Ap	10	13	6	5	9	7	12	11	9	12	6	6	23	7	20	10	8	15	12	6	11	16	9	7	6	8	10.1538	4.45145
		He	0.90942	0.919786	0.836923	0.565079	0.889483	0.852823	0.936842	0.749623	0.887681	0.889483	0.805263	0.695324	0.963995	0.755556	0.937943	0.825641	0.793651	0.939683	0.858351	0.722617	0.807611	0.928205	0.840683	0.73262	0.863636	0.895425	0.83859	0.0930031
		Ho	0.833333	0.764706	0.692308	0.555556	0.529412	0.875	0.9	0.884615	1	0.823529	0.6	0.807692	0.904762	0.695652	0.916667	0.95	0.785714	0.777778	0.909091	0.684211	0.681818	0.75	0.736842	0.529412	0.666667	0.888889	0.774756	0.132225
		Fis	0.09	0.17	0.18	0.02	0.41	-0.03	0.04	-0.18	-0.13	0.08	0.27	-0.17	0.06	0.08	0.02	-0.16	0.01	0.18	-0.06	0.05	0.16	0.2	0.13	0.28	0.25	0.01	0.0753846	0.148087
RIO SANTA CLARA	S3	n	22	19	16	16	22	22	9	23	20	22	14	23	22	24	23	18	14	20	23	23	23	22	21	18	12	19	19.6154	3.95046
		Ap	12	13	9	9	11	9	10	11	12	13	11	9	20	7	18	8	6	14	14	10	8	17	9	7	6	14	11.0385	3.60534
		He	0.87315	0.911807	0.846774	0.602823	0.840381	0.862579	0.915033	0.764251	0.857692	0.91649	0.880952	0.76715	0.946089	0.760638	0.918841	0.771429	0.772487	0.934615	0.899517	0.834783	0.783575	0.936575	0.866434	0.785714	0.855072	0.937411	0.847779	0.0793547
		Ho	0.818182	0.947368	0.8125	0.5625	0.681818	0.909091	0.777778	0.869565	0.9	0.863636	0.928571	0.782609	1	0.875	0.782609	0.944444	0.785714	0.8	0.913043	0.869565	0.652174	0.863636	0.761905	0.5	0.833333	1	0.824425	0.121369
		Fis	0.06	-0.04	0.04	0.07	0.19	-0.06	0.16	-0.14	-0.05	0.06	-0.06	-0.02	-0.06	-0.15	0.15	-0.23	-0.02	0.15	-0.02	-0.04	0.17	0.08	0.12	0.37	0.03	-0.07	0.0265385	0.127623
SAN RAPHAEL LOS CASTROS	S3	n	14	17	15	17	19	21	10	25	20	23	15	25	24	24	25	22	14	22	24	18	24	22	24	23	8	15	19.6154	4.88325
		Ap	8	11	8	8	10	8	9	11	12	12	11	12	23	7	19	14	6	16	14	11	8	18	11	8	6	10	11.1923	4.13782
		He	0.825397	0.889483	0.822989	0.782531	0.871977	0.832753	0.884211	0.783673	0.898718	0.886957	0.868966	0.823673	0.945035	0.744681	0.948571	0.897463	0.645503	0.933404	0.914894	0.846032	0.704787	0.940803	0.843085	0.683092	0.808333	0.894253	0.843126	0.0808423
		Ho	0.714286	0.764706	0.6	0.647059	0.736842	0.904762	0.8	0.8	0.65	0.869565	0.866667	0.76	0.791667	0.75	0.72	0.863636	0.5	0.818182	0.916667	0.833333	0.625	0.727273	0.916667	0.391304	1	0.733333	0.757729	0.134603
		Fis	0.14	0.14	0.28	0.18	0.16	-0.09	0.1	-0.02	0.28	0.02	0	0.08	0.17	-0.01	0.24	0.04	0.23	0.13	0	0.02	0.12	0.23	-0.09	0.43	-0.26	0.19	0.104231	0.144116
ARROYO SARCO	S1	n	26	27	25	28	28	31	10	32	24	31	17	32	30	32	31	29	28	32	29	31	30	31	30	28	14	27	27.4231	5.60837
		Ap	9	14	11	8	9	9	12	11	14	12	9	6	23	8	19	9	9	18	13	10	11	20	11	12	5	10	11.6154	4.28091
		He	0.842383	0.922432	0.80898	0.658442	0.84026	0.830777	0.936842	0.739087	0.924645	0.886304	0.85205	0.659722	0.942373	0.757937	0.927552	0.726558	0.712987	0.933532	0.895342	0.804865	0.803955	0.929667	0.880226	0.88961	0.60582	0.879804	0.830467	0.0973108
		Ho	0.653846	0.925926	0.8	0.678571	0.678571	0.83871	0.9	0.9375	0.916667	0.806452	0.941176	0.78125	0.933333	0.8125	0.967742	0.758621	0.642857	0.875	0.793103	0.709677	0.733333	0.903226	0.933333	0.607143	0.785714	0.925926	0.81693	0.108819
		Fis	0.23	0	0.01	-0.03	0.2	-0.01	0.04	-0.27	0.01	0.09	-0.11	-0.19	0.01	-0.07	-0.04	-0.05	0.1	0.06	0.12	0.12	0.09	0.03	-0.06	0.32	-0.31	-0.05	0.00923077	0.139683
MEAN ALL POPS	MEAN ALL POPS	n	18.0476	22.1429	15.0952	21.8095	22.5714	18.4286	21.2857	23.9048	16.619	21.5714	12.6667	25.2857	24.619	25.7143	25.8095	23	21.8571	22.5714	23.5238	23.4286	23.4762	22.8571	24.2857	22.1429	17.8571	21.5238	21.619	3.28799
		Ap	6.38095	7.66667	4.85714	3.90476	7	5.95238	8.66667	6.09524	7.09524	8.04762	5.38095	6.90476	12.4286	5.19048	12.1429	6.95238	6.38095	9.90476	7.90476	7.47619	6.19048	11.8571	7.52381	5.19048	4.14286	7.61905	7.26374	2.25412
		He	0.652121	0.774653	0.569944	0.354918	0.678484	0.750571	0.759337	0.550454	0.765865	0.740179	0.660765	0.709333	0.690368	0.62747	0.796481	0.714029	0.668574	0.78866	0.622084	0.76284	0.6662	0.855884	0.789468	0.484874	0.561678	0.80569	0.684651	0.112779
		Ho	0.543158	0.76126	0.505108	0.306893	0.582347	0.721711	0.731232	0.510187	0.670684	0.700435	0.591298	0.720537	0.614699	0.626619	0.846676	0.723086	0.597536	0.770399	0.578498	0.703252	0.607218	0.777552	0.785558	0.302426	0.475483	0.764194	0.635309	0.137978
